# Supplementary material for: A New Genus of Andean Katydid with Unusual Pronotal Structure for Enhancing Resonances
Source: Biology (Basel). 2024 Dec 20;13(12):1071. doi: 10.3390/biology13121071 (PMC11672931; doi:10.3390/biology13121071)
Supplement: Supplementary file 1 [file biology-13-01071-s001.zip]

Archive with 1 entries (1 files):
- biology-3355446-supplementary.pdf
